# Supplementary material for: Allergic Reactions to COVID-19 Vaccination in High-Risk Allergic Patients: The Experience of Trieste University Hospital (North-Eastern Italy)
Source: Vaccines (Basel). 2022 Sep 27;10(10):1616. doi: 10.3390/vaccines10101616 (PMC9607499; doi:10.3390/vaccines10101616)
Supplement: Supplementary file 1 [file vaccines-10-01616-s001.zip]

Archive with 1 entries (1 files):
- vaccines-1896522-supplementary.pdf
